# Supplementary material for: The Integration of Transcriptome and Metabolome Analyses Provides Insights into the Determinants of the Wood Properties in Toona ciliata
Source: Int J Mol Sci. 2024 Apr 21;25(8):4541. doi: 10.3390/ijms25084541 (PMC11050501; doi:10.3390/ijms25084541)
Supplement: Supplementary file 1 [file ijms-25-04541-s001.zip]

Archive with 1 entries (1 files):
- ijms-2907673-supplementary.pdf
